# Supplementary material for: PEG-Induced Osmotic Stress Alters Root Morphology and Root Hair Traits in Wheat Genotypes
Source: Plants (Basel). 2021 May 21;10(6):1042. doi: 10.3390/plants10061042 (PMC8224394; doi:10.3390/plants10061042)
Supplement: Supplementary file 1 [file plants-10-01042-s001.zip]

Archive with 4 entries (3 files):
- plants-1208959-supplementary/
- plants-1208959-supplementary/Supplementary data file 1 - Plants.xlsx
- plants-1208959-supplementary/Supplementary data file 2-Plants.xlsx
- plants-1208959-supplementary/Supplementary materials- 17 April 2021.pdf
