# Supplementary material for: PEG-Induced Osmotic Stress Alters Root Morphology and Root Hair Traits in Wheat Genotypes
Source: Plants (Basel). 2021 May 21;10(6):1042. doi: 10.3390/plants10061042 (PMC8224394; doi:10.3390/plants10061042)
Supplement: Supplementary file 1 [file plants-10-01042-s001.zip › plants-1208959-supplementary/Supplementary data file 1 - Plants.xlsx]

## Sheet: sheet 1
trt	var	rep	plant height	total no of live leaves	dry weight	oven dry weight shoot	oven dry weight root	chlorophyll content	leaf scoring forth	leaf scoring fifth			Treatment	Genotype		RDW		RDW-SE
1	1	1	44	7	0.025	0.339	0.02	37.6	3	5			Control	1	0.408667	0.0566667		0.0200361
1	1	2	42	5	0.01	0.436	0.061	35.8	3	3				2	0.485	0.0426667		0.00817177
1	1	3	43	5	0.01	0.451	0.089	34.0667	1	3				3	0.409	0.0403333		0.00600925
1	2	1	38	4	0.015	0.582	0.059	28.5	3	3				4	0.433	0.0513333		0.020407
1	2	2	45	5	0.03	0.454	0.034	28	3	3				5	0.4195	0.0325		0.0065
1	2	3	40	4	0.02	0.419	0.035	28.3667	1	3				6	0.218333	0.0266667		0.00705534
1	3	1	46.5	5	0.02	0.432	0.037	31.6	3	3				7	0.317333	0.025		2.45327e-18
1	3	2	44.3	5	0.015	0.318	0.032	31.1333	3	7				8	0.52	0.0393333		0.0139801
1	3	3	42.3	4	0.01	0.477	0.052	30.9667	3	3				9	0.317333	0.029		0.00866025
1	4	1	46.2	4	0.02	0.204	0.028	30.4667	3	5				10	0.488	0.0403333		0.00296273
1	4	2	45.5	4	0.02	0.568	0.034	28.3	3	5				11	0.644667	0.041		0.00964365
1	4	3	41	4	0.02	0.527	0.092	31.2	5	7				12	0.464333	0.0526667		0.0121289
1	5	1	48	5	0.01	0.521	0.039	28.5	3	3				13	0.474667	0.0823333		0.0163333
1	5	2	33.5	5	0.015	0.318	0.026	30.9667	3	5				14	0.424333	0.100333		0.0217588
1	5	3	46	4	0.02			25.7	3	3				15	0.262	0.018		0.00251661
1	6	1	34	4	0.01	0.198	0.024	28.7333	3	3				16	0.391333	0.0353333		0.00688799
1	6	2	36.5	3	0.015	0.362	0.016	28.3333	3	3				17	0.526333	0.055		0.0061101
1	6	3	33	4	0.015	0.095	0.04	29.9333	3	7				18	0.498333	0.058		0.0125033
1	7	1	28	3	0.01	0.16	0.025	36.1333	5	7				19	0.466333	0.0743333		0.0229952
1	7	2	38	4	0.01	0.632	0.025	28.1	5	9				20	0.383667	0.0363333		0.0169738
1	7	3	52	5	0.01	0.16	0.025	23.6	3	9				21	0.577667	0.0633333		0.0154524
1	8	1	56	5	0.035	0.427	0.022	39.2	3	5				22	0.617	0.0366667		0.0101708
1	8	2	49	6	0.03	0.743	0.029	40.5333	3	5			10% PEG	1	0.255667	0.063		0.00360555
1	8	3	55	5	0.025	0.39	0.067	35.1333	3	5				2	0.313333	0.07		0.018735
1	9	1	48	4	0.015	0.446	0.044	26.0333	3	5				3	0.284667	0.0626667		0.00835331
1	9	2	38	4	0.015	0.378	0.029	26.1	5	7				4	0.295	0.062		0.021166
1	9	3	43	4		0.128	0.014	26.4333	5	7				5	0.263333	0.0493333		0.0135933
1	10	1	35	5	0.02	0.215	0.039	29	3	5				6	0.165	0.0383333		0.00448454
1	10	2	47	5	0.02	0.597	0.046	28.2	5	5				7	0.21	0.0676667		0.0203005
1	10	3	40.5	4	0.015	0.652	0.036	25.8667	3	5				8	0.409333	0.0676667		0.0123468
1	11	1	53	7	0.015	0.48	0.023	28.5333	5	5				9	0.2985	0.021		0.003
1	11	2	55	5	0.015	0.724	0.044	26.8	5	5				10	0.321667	0.07		0.0117189
1	11	3	50	5	0.01	0.73	0.056	27.6333	5	5				11	0.45	0.085		0.00264575
1	12	1	42	5	0.015	0.432	0.032	30.1	5	5				12	0.284	0.0576667		0.0120185
1	12	2	41.5	5	0.015	0.393	0.074	27.8	3	5				13	0.419667	0.101667		0.00405518
1	12	3	41.7	5	0.01	0.568	0.052	28.6	3	5				14	0.284667	0.0846667		0.00338296
1	13	1	47	6	0.02	0.445	0.052	29.8333	5	9				15	0.354667	0.0433333		0.010651
1	13	2	39	5	0.015	0.401	0.087	31.0667	3	5				16	0.248333	0.0866667		0.0290593
1	13	3	47	4	0.015	0.578	0.108	26.7	3	3				17	0.296667	0.0616667		0.0137154
1	14	1	39	5	0.01	0.348	0.096	27.6667	5	5				18	0.400667	0.0766667		0.013776
1	14	2	42.3	5	0.02	0.501	0.065	32.5667	5	5				19	0.503	0.0783333		0.0110504
1	14	3	35	4	0.015	0.424	0.14	31.7667	5	5				20	0.2895	0.0625		0.0045
1	15	1	36	4	0.015	0.224	0.021	30.2	3	5				21	0.321667	0.0676667		0.0130937
1	15	2	40	4	0.025	0.418	0.02	26.2	5	5				22	0.512	0.101333		0.0150702
1	15	3	32	4	0.015	0.144	0.013	25.5667	5	7
1	16	1	38	5	0.015	0.654	0.03	27.2667	5	5
1	16	2	41	4	0.015	0.322	0.027	30.6667	3	5
1	16	3	36	4	0.025	0.198	0.049	32.3	3	5
1	17	1	48	5	0.025	0.567	0.047	26.5	3	5
1	17	2	41	5	0.015	0.627	0.067	30.7333	3	5
1	17	3	47	5	0.015	0.385	0.051	30.9333	3	5
1	18	1	47	5	0.03	0.282	0.046	33.4	3	5					dry weight	oven dry weight shoot		oven dry weight root
1	18	2	49	5	0.015	0.569	0.045	31.9333	3	3					0.00106061	0.0149842		0.00329415
1	18	3	42	6	0.02	0.644	0.083	31.6	3	5
1	19	1	38	6	0.015	0.549	0.065	27.2	3	3
1	19	2	35	5	0.015	0.47	0.04	28.8333	5	7					dry weight	oven dry weight shoot		oven dry weight root
1	19	3	36	4	0.015	0.38	0.118	27	3	5					0.000735687	0.0204218		0.00334294
1	20	1	35.5	4	0.01	0.256	0.012	31.3667	5	7
1	20	2	41.5	5	0.01	0.434	0.028	27.1333	5	5
1	20	3	42	4	0.015	0.461	0.069	31.2667	5	5
1	21	1	44.5	6	0.015	0.366	0.041	29.8667	3	3
1	21	2	47	5	0.025	0.717	0.056	31.0333	3	5
1	21	3	37.5	6	0.015	0.65	0.093	31.7667	5	5
1	22	1	49	6	0.025	0.715	0.042	33.0667	3	5
1	22	2	45	5	0.025	0.564	0.017	32.8	5	9
1	22	3	45	6	0.025	0.572	0.051	30.8667	5	5
2	1	1	34	5	0.02	0.247	0.058	28.9333	3	5
2	1	2	38	4	0.02	0.364	0.07	25.9	5	5
2	1	3	41	4	0.01	0.156	0.061	27.8667	3	5
2	2	1	34	5	0.04	0.367	0.061	28.5	3	7
2	2	2	32	5	0.025	0.289	0.043	28	3	5
2	2	3	35	3	0.04	0.284	0.106	28.3667	3	5
2	3	1	32	3	0.025	0.212	0.046	29.7333	3	5
2	3	2	40	3	0.02	0.364	0.072	32.6	5	9
2	3	3	43	4	0.03	0.278	0.07	28.9333	3	9
2	4	1	33	5	0.03	0.41	0.094	27.8333	5	7
2	4	2	38	4	0.025	0.378	0.022	29.1	5	7
2	4	3	39	4	0.02	0.097	0.07	29.7	5	7
2	5	1	30	4	0.035	0.355	0.051	28.3	5	5
2	5	2	31	4	0.03	0.354	0.072	28.2667	3	5
2	5	3	16	4	0.025	0.081	0.025	25.3667	3	5
2	6	1	30	4	0.03	0.209	0.036	25.4	3	5
2	6	2	32	3	0.02	0.204	0.032	25.2	5	7
2	6	3	31	3	0.025	0.082	0.047	27.0333	5	7
2	7	1	31	3	0.015	0.115	0.028	22.5	9	9
2	7	2	25	4	0.015	0.305	0.095	23.7	9	9
2	7	3	30	4	0.04		0.08	23.5667	9	9
2	8	1	44	5	0.035	0.303	0.049	36.7	5	9
2	8	2	51	4	0.05	0.371	0.063	35.1667	3	7
2	8	3	43	4	0.035	0.554	0.091	38.3333	3	7
2	9	1	50	3	0.02	0.349	0.018	27.5333	5	7
2	9	2	47	4	0.02	0.248	0.024	29.1	5	7
2	9	3	50	3	0.015			24.1333	7	7
2	10	1	32	4	0.035	0.229	0.048	25.5667	3	5
2	10	2	31	4	0.02	0.468	0.074	23.9	3	3
2	10	3	35	4	0.035	0.268	0.088	24.2333	3	3
2	11	1	43	3	0.025	0.405	0.084	27.2667	5	9
2	11	2	48	4	0.01	0.527	0.09	25.8667	5	7
2	11	3	50	5	0.025	0.418	0.081	31.7667	5	7
2	12	1	30	4	0.035	0.224	0.041	24.0667	5	9
2	12	2	37	4	0.035	0.292	0.051	25.2667	7	9
2	12	3	32	3	0.03	0.336	0.081	25.6667	7	9
2	13	1	42	3	0.03	0.369	0.101	31.6667	5	7
2	13	2	42	4	0.035	0.47	0.109	29.4	5	5
2	13	3	42	3	0.035	0.42	0.095	29.4333	5	5
2	14	1	32	4	0.035	0.276	0.087	27.5333	5	7
2	14	2	34	4	0.035	0.27	0.089	29.9333	5	7
2	14	3	31	4	0.025	0.308	0.078	29.5	5	7
2	15	1	37	4	0.03	0.299	0.023	28.4667	3	5
2	15	2	39	3	0.035	0.423	0.048	27.5667	5	7
2	15	3	39	4	0.03	0.342	0.059	28	3	5
2	16	1	41	4	0.035	0.215	0.04	32.4333	3	7
2	16	2	29	3	0.025	0.28	0.14	29.2	7	9
2	16	3	30	4	0.03	0.25	0.08	28.3333	7	9
2	17	1	36	4	0.035	0.301	0.05	31.1	3	7
2	17	2	38	5	0.04	0.356	0.089	32.1667	5	7
2	17	3	31	4	0.04	0.233	0.046	25.4	5	7
2	18	1	40	5	0.01	0.373	0.05	30.9	5	7
2	18	2	38	4	0.035	0.454	0.084	32.5333	7	9
2	18	3	38	3	0.04	0.375	0.096	29.4667	5	7
2	19	1	38	5	0.035	0.625	0.084	28.5333	3	7
2	19	2	34	3	0.025	0.49	0.057	27.0333	5	7
2	19	3	45	4	0.025	0.394	0.094	30.2667	5	7
2	20	1	31	4	0.04	0.351	0.067	28.5	3	7
2	20	2	36	3	0.025	0.228	0.058	25.8333	5	9
2	20	3	39	4	0.035			29.1	5	9
2	21	1	34	4	0.03	0.511	0.076	27.8	3	7
2	21	2	37	5	0.03	0.296	0.042	30.1333	7	7
2	21	3	35	4	0.03	0.158	0.085	32.6333	5	7
2	22	1	40	4	0.04	0.523	0.11	26.5667	3	7
2	22	2	38	4	0.045	0.552	0.072	29.6333	5	9
2	22	3	41	3	0.035	0.461	0.122	29.4	5	9
			plant height	total no of live leaves	dry weight	oven dry weight shoot	oven dry weight root	chlorophyll content	leaf scoring forth	leaf scoring fifth
			0.592186	0.0747563	0.0008367	0.013649	0.00250953	0.283275	0.125335	0.158789
																			chlorophyll content
																			0.374772
											plant height	total no of live leaves	shoot length	root length						leaf scoring forth	leaf scoring fifth
											0.791066	0.0793774	#REF!	#REF!						0.194289	0.192975
																			chlorophyll content
																			0.405184
											plant height	total no of live leaves	shoot length	root length						leaf scoring forth	leaf scoring fifth
											0.730995	0.101413	#REF!	#REF!						0.131927	0.192975

## Sheet: Sheet5
treatment	variety	replication	T PHY	TR\PHY	MAL(MAX)(cm)	MALP1	MALP2	MALP3	MALP4	no of seminal roots														Treatment		RDW			TPr			NR			MALmax			MALPr1			MALPr2			MALPr3			MALPr4
1	1	1	7	8	55	1.3	3.4	8.5	25	4																Control	10% PEG		Control	10% PEG		Control	10% PEG		Control	10% PEG		Control	10% PEG		Control	10% PEG		Control	10% PEG		Control	10% PEG
1	1	2	7	10	43	2.3	8.3	13.2	17.9	5					MALPr1	MALPr2	MALPr3	MALPr4	MALmax					1	Durum	0.0566667	0.063	Durum	7	6	Durum	9	8	Durum	49	49	Durum	1.8	3.3	Durum	5.85	21.55	Durum	10.85	24.3	Durum	21.45	31
1	2	1	7	9	40	3	4.2	6	38	5				Control	2.59773	7.63409	14.8273	24.1	47.425					2	BARI Gom-19	0.0426667	0.07	BARI Gom-19	7.5	6.5	BARI Gom-19	10.5	9	BARI Gom-19	47.25	44.85	BARI Gom-19	3.35	1.9	BARI Gom-19	4.9	3.85	BARI Gom-19	5.7	13.45	BARI Gom-19	31	22.35
1	2	2	8	12	54.5	3.7	5.6	5.4	24	6				10% PEG	2.12273	11.4318	18.8636	33.3227	52.9841					3	BARI Gom-20	0.0403333	0.0626667	BARI Gom-20	7.5	6	BARI Gom-20	10.5	8	BARI Gom-20	48.75	63	BARI Gom-20	2.15	3.5	BARI Gom-20	4.9	5.3	BARI Gom-20	9.5	19.7	BARI Gom-20	15.6	26.5
1	3	1	8	12	51.5	2.6	4.6	11.2	21	6						#VALUE!	-18.2852	49.7469	27.2226	38.2686	11.7219			4	Sonalika	0.0513333	0.062	Sonalika	7	7	Sonalika	8.5	7.5	Sonalika	42	51.35	Sonalika	2.2	2.75	Sonalika	7.9	6.45	Sonalika	10.15	17.4	Sonalika	16.05	32.15
1	3	2	7	9	46	1.7	5.2	7.8	10.2	7														5	Kanchan	0.0325	0.0493333	Kanchan	6	6	Kanchan	8	7	Kanchan	51	55.5	Kanchan	2.55	1.85	Kanchan	7.15	18.5	Kanchan	17.3	30	Kanchan	44.25	38.85
1	4	1	6	6	52	1.3	8.6	10.1	13.6	8														6	Sonora-64	0.0266667	0.0383333	Sonora-64	6.5	4.5	Sonora-64	8.5	4.5	Sonora-64	40.75	54.75	Sonora-64	2.35	1.1	Sonora-64	3.7	17.5	Sonora-64	13.6	21.25	Sonora-64	25.05	41.5
1	4	2	8	11	32	3.1	7.2	10.2	18.5	5			SE		0.149045	0.759402	1.31125	1.71113	1.1882					7	Kalaysona	0.025	0.0676667	Kalaysona	7	4	Kalaysona	7	3	Kalaysona	45.5	53	Kalaysona	1.5	1.65	Kalaysona	3.15	11.5	Kalaysona	29	13	Kalaysona	43	49
1	5	1	6	8	47	2.4	8.5	20	39	7					0.111631	1.4694	1.49861	2.03949	1.24657					8	Triticale	0.0393333	0.0676667	Triticale	7	5	Triticale	10	8.5	Triticale	41.75	47.25	Triticale	2.85	1.85	Triticale	10.65	3.8	Triticale	15.4	24.2	Triticale	18.6	32.25
1	5	2	6	8	55	2.7	5.8	14.6	49.5	4														9	Kheri	0.029	0.021	Kheri	6.5	6	Kheri	8	6	Kheri	54.75	30.5	Kheri	3.1	2.35	Kheri	14.25	9.3	Kheri	19.6	12.7	Kheri	26.5	26.5
1	6	1	6	9	50	2.5	3.5	11.5	37	4														10	BARI Gom-21	0.0403333	0.07	BARI Gom-21	7	6	BARI Gom-21	10.5	8	BARI Gom-21	53.5	56.75	BARI Gom-21	2.9	1.8	BARI Gom-21	6.3	19.5	BARI Gom-21	18	32	BARI Gom-21	27.25	35.75
1	6	2	7	8	31.5	2.2	3.9	15.7	13.1	6														11	BARI Gom-22	0.041	0.085	BARI Gom-22	7.5	6.5	BARI Gom-22	9.5	9.5	BARI Gom-22	54.25	58.5	BARI Gom-22	2.85	2	BARI Gom-22	15.5	21.2	BARI Gom-22	16.05	28.75	BARI Gom-22	23.5	33
1	7	1	7	7	46	1.6	2.1	29	43	6														12	BARI Gom-23	0.0526667	0.0576667	BARI Gom-23	7.5	5	BARI Gom-23	10	9.5	BARI Gom-23	41	48	BARI Gom-23	2.45	1.15	BARI Gom-23	9.35	4.3	BARI Gom-23	14.75	10.9	BARI Gom-23	18.75	17.3
1	7	2	7	7	45	1.4	4.2	29	43	6														13	BARI Gom-24	0.0823333	0.101667	BARI Gom-24	10	5.5	BARI Gom-24	15.5	15	BARI Gom-24	56.85	60.85	BARI Gom-24	4.25	2.75	BARI Gom-24	7.4	4.8	BARI Gom-24	11.6	10.05	BARI Gom-24	18	22.25
1	8	1	7	6	54	2.5	12.6	16.8	19.2	5														14	BARI Gom-25	0.100333	0.0846667	BARI Gom-25	8.5	5.5	BARI Gom-25	12	9.5	BARI Gom-25	55	64.5	BARI Gom-25	3.35	1.35	BARI Gom-25	7.95	22.05	BARI Gom-25	8.85	14.9	BARI Gom-25	12.2	40.75
1	8	2	7	14	29.5	3.2	8.7	14	18	4														15	BARI Gom-26	0.018	0.0433333	BARI Gom-26	6	5.5	BARI Gom-26	10	7.5	BARI Gom-26	47.25	48	BARI Gom-26	2.25	2	BARI Gom-26	3.85	5.35	BARI Gom-26	7.45	21.25	BARI Gom-26	27	32
1	9	1	6	7	57.5	2.7	16	30	38	2														16	BARI Gom-27	0.0353333	0.0866667	BARI Gom-27	7	4.5	BARI Gom-27	11.5	5	BARI Gom-27	35.7	54	BARI Gom-27	0.95	1.5	BARI Gom-27	2.9	11	BARI Gom-27	4.9	20	BARI Gom-27	9.7	33
1	9	2	7	9	52	3.5	12.5	9.2	15	6														17	BARI Gom-28	0.055	0.0616667	BARI Gom-28	7.5	5.5	BARI Gom-28	11	5.5	BARI Gom-28	53.75	59.85	BARI Gom-28	2.25	2.75	BARI Gom-28	3.7	19	BARI Gom-28	12.95	22.5	BARI Gom-28	20.05	57.5
1	10	1	7	9	55	3.4	8	29	36	6														18	BARI Gom-29	0.058	0.0766667	BARI Gom-29	6.5	6.5	BARI Gom-29	9	7	BARI Gom-29	49.5	46.25	BARI Gom-29	2.4	2.8	BARI Gom-29	19.25	26.75	BARI Gom-29	33	36	BARI Gom-29	35.5	45.75
1	10	2	7	12	52	2.4	4.6	7	18.5	5														19	BARI Gom-30	0.0743333	0.0783333	BARI Gom-30	7	6	BARI Gom-30	9	12.5	BARI Gom-30	43	51.75	BARI Gom-30	3.7	1.95	BARI Gom-30	12.8	5.35	BARI Gom-30	25.5	10.55	BARI Gom-30	28	32.35
1	11	1	7	7	49	3.5	16.5	25.5	36.7	6														20	BARI Gom-31	0.0363333	0.0625	BARI Gom-31	6.5	6.5	BARI Gom-31	10.5	10	BARI Gom-31	39.5	53	BARI Gom-31	1.6	2.35	BARI Gom-31	3.25	3.45	BARI Gom-31	5.75	13.5	BARI Gom-31	23.5	37.5
1	11	2	8	12	59.5	2.2	14.5	6.6	10.3	4														21	BARI Gom-32	0.0633333	0.0676667	BARI Gom-32	8	5.5	BARI Gom-32	13	9.5	BARI Gom-32	48.3	58.8	BARI Gom-32	3.85	1.9	BARI Gom-32	6.7	3.25	BARI Gom-32	12.8	5.6	BARI Gom-32	19.75	19.6
1	12	1	7	9	41	1.7	4.7	11.5	18.5	7														22	BARI Gom-33	0.0366667	0.101333	BARI Gom-33	7	6.5	BARI Gom-33	8.5	10.5	BARI Gom-33	45	56.2	BARI Gom-33	2.5	2.15	BARI Gom-33	6.55	7.75	BARI Gom-33	23.5	13	BARI Gom-33	25.5	26.25
1	12	2	8	11	41	3.2	14	18	19	7														10% PEG	1
1	13	1	10	15	55.5	3.5	7	11.2	16.5	7															2													2.59773	2.12273		7.63409	11.4318		14.8273	18.8636		24.1	33.3227
1	13	2	10	16	58.2	5	7.8	12	19.5	7															3
1	14	1	8	10	57	3.5	5.3	7	9.7	6															4
1	14	2	9	14	53	3.2	10.6	10.7	14.7	8															5										0.0507937
1	15	1	5	8	49.5	1.8	2.4	3.4	41	5															6										-0.292308
1	15	2	7	12	45	2.7	5.3	11.5	13	4															7										-0.222619
1	16	1	7	16	29.4	1	2.7	4.7	6.4	7															8										-0.0882353
1	16	2	7	7	42	0.9	3.1	5.1	13	4															9										-0.343558
1	17	1	7	10	53	3.4	5.4	12.2	31	6															10										-0.164835
1	17	2	8	12	54.5	1.1	2	13.7	9.1	4															11										-0.131737
1	18	1	7	8	53	1.7	10.5	38	47	5															12										0.442922
1	18	2	6	10	46	3.1	28	28	24	6															13										-0.0607477
1	19	1	7	10	37.5	3.5	13.5	24	25	4															14										-0.078341
1	19	2	7	8	48.5	3.9	12.1	27	31	3															15										-0.170732
1	20	1	6	10	37	1.9	2.6	4.3	18.5	5															16										-0.0703606
1	20	2	7	11	42	1.3	3.9	7.2	28.5	7															17										-0.172727
1	21	1	7	12	50	2.6	4.6	8.1	16.7	6															18										-0.015873
1	21	2	9	14	46.6	5.1	8.8	17.5	22.8	5															19										-0.512605
1	22	1	8	10	50	3.1	7.1	25	26	5															20										-0.113488
1	22	2	6	7	40	1.9	6	22	25	4															21										0.0656566
2	1	1	5	6	55	2.5	35	36.5	40	5															22										-0.203488
2	1	2	7	10	43	4.1	8.1	12.1	22	4																									-0.341772
2	2	1	6	10	42.2	2.1	5.1	22.3	24.7	7																									-0.217391
2	2	2	7	8	47.5	1.7	2.6	4.6	20	4																									-0.248889
2	3	1	5	7	58	3	3	26.5	36	4
2	3	2	7	9	68	4	7.6	12.9	17	5
2	4	1	7	7	47.5	2.9	7.3	25.5	33	4
2	4	2	7	8	55.2	2.6	5.6	9.3	31.3	3
2	5	1	7	7	54	1.5	14	28	31	4
2	5	2	5	7	57	2.2	23	32	46.7	5
2	6	1	5	5	59	1	16	18.5	32.5	5
2	6	2	4	4	50.5	1.2	19	24	50.5	8
2	7	1	3	3	58	1	11.5	13	50	6
2	7	2	5	3	48	2.3	11.5	13	48	6
2	8	1	6	5	47.5	2.3	4.3	39.5	43	3
2	8	2	4	12	47	1.4	3.3	8.9	21.5	4
2	9	1	6	5	31.5	2.1	10.3	16.7	31.5	5
2	9	2	6	7	29.5	2.6	8.3	8.7	21.5	6
2	10	1	6	7	53	1.8	27.5	36.5	41.5	4
2	10	2	6	9	60.5	1.8	11.5	27.5	30	3
2	11	1	6	10	52	2.5	8.4	19.5	26	5
2	11	2	7	9	65	1.5	34	38	40	3
2	12	1	5	9	48	1.2	6.7	15	25	3
2	12	2	5	10	48	1.1	1.9	6.8	9.6	6
2	13	1	6	12	56	3	4.5	11.5	33	4
2	13	2	5	18	65.7	2.5	5.1	8.6	11.5	5
2	14	1	6	5	70	1.5	39.5	18.5	62	5
2	14	2	5	14	59	1.2	4.6	11.3	19.5	6
2	15	1	6	6	44	2.1	2.8	18.5	22	4
2	15	2	5	9	52	1.9	7.9	24	42	4
2	16	1	5	5	54	1.5	11	20	33	4
2	16	2	4	5	54	1.5	11	20	33	4
2	17	1	7	4	57.5	2.5	18	22.5	57.5	8
2	17	2	4	7	62.2	3	20	22.5	57.5	8
2	18	1	7	4	47.5	2.5	30	34.5	47.5	3
2	18	2	6	10	45	3.1	23.5	37.5	44	3
2	19	1	6	13	54	1.7	6.2	9.1	13.2	5
2	19	2	6	12	49.5	2.2	4.5	12	51.5	7
2	20	1	6	8	54	3.1	4.2	12	54	4
2	20	2	7	12	52	1.6	2.7	15	21	5
2	21	1	5	8	65	2.4	4.2	6.2	21	4
2	21	2	6	11	52.6	1.4	2.3	5	18.2	5
2	22	1	7	13	57.7	2.1	3.1	7.5	30.5	4
2	22	2	6	8	54.7	2.2	12.4	18.5	22	4
			T PHY	NR/tiller	MMAL	MALP1	MALP2	MALP3	MALP4	NSR
			0.133192	0.326487	0.906487	0.0960089	0.847078	1.01328	1.41277	0.148329
			0.153754	0.487236	1.24657	0.111631	1.4694	1.49861	2.03949	0.206562
[truncated: 8 more columns]

## Sheet: Sheet6
teat	variety	rep	MAD(mm)	PAL(cm)	PAD(mm)	DPA	SAL(cm)	SAD(mm)	DSA	LSemR	Length of first order lateral roots (PAL)		MAD(mm)		PAL(cm)	PAD(mm)	DPA	SAL(cm)	SAD(mm)	DSA	LSemR			PAL(cm)	PAD(mm)	DPA	SAL(cm)	SAD(mm)	DSA	LSemR	Control	MAD(mm)	PAL(cm)	PAD(mm)	DPA	SAL(cm)	SAD(mm)	DSA	LSemR	10% PEG	MAD(mm)	PAL(cm)	PAD(mm)	DPA	SAL(cm)	SAD(mm)	DSA	LSemR
1	1	1	0.38	0.4	0.16	4	0.3	0.11	1	0.6	length of second order lateral roots (SAL)		Control	10% PEG
1	1	2	0.36	0.45	0.12	3	0.2	0.15	3	0.8	Length of seminal roots (LSR)	Durum	0.403	0.525	1.902	0.161	5.1	0.189	0.128	2.3	2.07			8.68	0.292	5.6	0.55	0.148	4.3	2.44		0.0365772	0.832702	0.0136178	0.566667	0.0255799	0.00416333	0.3	0.357786		0.0214606	2.23178	0.0128927	0.426875	0.0885061	0.00757188	0.213437	0.376002
1	1	3	0.23	0.3	0.14	4	0.15	0.13	2	1.2	Main axis diameter (MAD)	BARI Gom-19	0.271	0.478	2.6	0.142	4.7	0.322	0.141	3.3	1.44			14.31	0.333	6.9	0.79	0.149	4.5	1.32		0.00795124	1.01423	0.0156205	0.3	0.0421584	0.00458258	0.3	0.230072		0.0315101	2.95648	0.0283255	0.233333	0.0604612	0.0087496	0.268742	0.16452
1	1	4	0.27	0.35	0.11	4	0.2	0.13	1	2.4	Diameter of first order lateral roots (PAD)	BARI Gom-20	0.427	0.462	1.475	0.189	6.4	0.659	0.158	3.6	3.18			4.51	0.233	7.5	0.48	0.201	4.8	2.716		0.0382695	0.272361	0.0125122	0.561743	0.121805	0.011431	0.221108	1.17981		0.0105198	1.63404	0.024902	0.307318	0.0454606	0.0156667	0.249444	0.963483
1	1	5	0.32	0.42	0.15	3	0.15	0.14	2	1.2	Diameter of second order lateral roots (SAD)	Sonalika	0.367	0.613	1.15	0.19	4.7	0.367	0.152	2.7	2.62			5.65	0.279	7	0.983	0.143	6.3	5.52		0.0247678	0.195078	0.00365148	0.213437	0.0925209	0.00489898	0.213437	0.691825		0.176547	1.95813	0.0167631	0.557773	0.504667	0.00966667	0.422953	1.29235
1	1	6	0.37	0.9	0.12	7	0.19	0.14	4	2.4	Density of first order lateral roots (DPA)	Kanchan	0.222	0.545	1.305	0.177	4.8	0.663	0.146	2.4	2.14			17.3	0.293	7	0.635	0.133	5.9	3.3		0.0116237	0.155	0.00667499	0.290593	0.0935836	0.00371184	0.305505	0.691408		0.0226201	3.56517	0.0278508	0.365148	0.0601156	0.00422953	0.504425	0.502881
1	1	7	0.55	0.6	0.24	7	0.1	0.11	2	2.5	Density of second order lateral roots (DSA)	Sonora-64	0.298	0.489	1.165	0.18	6.2	0.654	0.145	2.8	2.29			7.68	0.313	7.1	0.56	0.155	6.2	2.46667		0.0100885	0.0894582	0.0108525	0.290593	0.052243	0.005	0.290593	0.414849		0.0158079	3.59894	0.0407172	0.72188	0.0487625	0.00521749	0.442217	0.405175
1	1	8	0.54	2.1	0.2	8	0.15	0.12	3	3.2		Kalaysona	0.458333	0.5975	0.614286	0.225714	4.5	0.431429	0.164286	3	2.01			1.2125	0.24375	6.42857	0.1425	0.0975	2.71429	3.4		0.0122247	0.0769309	0.00480929	0.562731	0.0669907	0.00751416	0.436436	0.464626		0.0764795	0.170543	0.0258386	0.368856	0.00995526	0.0112995	0.184428	1.92994
1	1	9	0.53	6	0.21	6	0.1	0.12	2	4.2		Triticale	0.585	0.432	0.92	0.227	5	0.382	0.14	3.8	1.75			3.45	0.243	6.3	0.65	0.149	3.4	2.14		0.0215639	0.0879394	0.00869866	0.298142	0.0875443	0.0057735	0.326599	0.183333		0.0180616	0.82452	0.0211896	0.395811	0.0483046	0.00525991	0.305505	0.247745
1	1	10	0.48	7.5	0.16	5	0.35	0.13	3	2.2		Kheri	0.293	0.501	1.465	0.185	5.3	0.226	0.176	3.1	3.974			6.25	0.26	7.2	0.522	0.144	4.5	4.58571		0.00843933	0.192072	0.0106719	0.3	0.0163435	0.00541603	0.233333	0.925256		0.0141774	1.93024	0.0209762	0.2	0.0322077	0.00748331	0.307318	1.16771
1	2	1	0.3	1.7	0.1	4	0.3	0.13	3	0.5		BARI Gom-21	0.283	0.546	1.26	0.163	4.7	0.428	0.153	1.9	4.19			6.42	0.172	6.8	0.586	0.147	5	2.02		0.010651	0.132665	0.0121152	0.213437	0.0896016	0.00789515	0.233333	1.4137		0.0170098	2.70394	0.00466667	0.290593	0.0369143	0.003	0.210819	0.2756
1	2	2	0.29	1.7	0.09	5	0.25	0.14	2	1.3		BARI Gom-22	0.27	0.554	1.75	0.176	4.9	0.334	0.14	2.6	3.29			3.4	0.252	6.8	0.543	0.152	5.3	6.1		0.00856349	0.246869	0.00498888	0.276887	0.0735935	0.00649786	0.221108	1.00049		0.019218	0.627694	0.0110353	0.249444	0.0574853	0.00573488	0.213437	2.37116
1	2	3	0.28	1.5	0.1	4	0.28	0.13	3	2.2		BARI Gom-23	0.42	0.5	1.49	0.242	4.7	0.386	0.153	2.5	2.49			11.12	0.323	6.2	0.525	0.156	4.1	7.9625		0.0308401	0.113969	0.0172434	0.213437	0.0584846	0.0111604	0.341565	0.75003		0.0223607	2.53074	0.0206047	0.326599	0.0200693	0.00476095	0.179505	2.13349
1	2	4	0.25	1.8	0.12	6	0.15	0.14	2	2.5		BARI Gom-24	0.454	0.535	1.88	0.196	3.9	0.41	0.175	3.3	5.51			5.71	0.303	7.1	0.595	0.173	5.4	1.78889		0.040612	0.342475	0.0087178	0.378594	0.0609189	0.00921954	0.3	1.52005		0.0216667	1.50033	0.022561	0.34801	0.0765398	0.007	0.339935	0.297417
1	2	5	0.24	1.6	0.09	5	0.18	0.16	5	2.3		BARI Gom-25	0.378	0.49	2.21	0.198	4.5	0.264	0.14	4.1	3.3			3.31	0.246	6.4	1.12	0.157	6.1	5.71111		0.0364478	0.231157	0.010729	0.268742	0.0245493	0.00447214	0.314466	0.617162		0.0210291	0.37072	0.01249	0.371184	0.102252	0.00472582	0.34801	1.9856
1	2	6	0.23	2.5	0.15	5	0.27	0.16	3	1.1		BARI Gom-26	0.242	0.483333	1.32	0.154	4.2	0.208	0.132	3.1	3.46			5.07	0.248	6.8	0.54	0.158	5.9	6.21		0.00742369	0.254646	0.00832666	0.2	0.0450876	0.0069602	0.276887	0.6843		0.0213957	0.972974	0.0240278	0.512076	0.0413656	0.00628932	0.34801	1.31601
1	2	7	0.29	0.8	0.16	6	0.6	0.16	4	0.6		BARI Gom-27	0.284	0.562	1.74	0.158	6.1	0.68	0.134	4.4	4.16			4.1	0.248	6.66667	0.471429	0.141667	5.42857	1.55		0.00805536	0.428745	0.0123648	0.433333	0.0834	0.00653197	0.498888	0.957682		0.0303242	0.808879	0.0124097	0.333333	0.0359516	0.0110805	0.202031	0.560506
1	2	8	0.26	0.7	0.18	3	0.45	0.14	4	1.6		BARI Gom-28	0.326	0.503	0.98	0.189	5.3	0.28	0.138	4.5	4.43			12.01	0.336	6.5	0.688	0.155	7.2	5.1		0.0375707	0.146477	0.00481894	0.213437	0.0505085	0.0038873	0.341565	1.16867		0.0185023	3.23077	0.0274955	0.166667	0.0896883	0.010247	0.290593	1.3264
1	2	9	0.3	11.6	0.22	4	0.4	0.13	3	0.7		BARI Gom-29	0.47	0.536	1.91	0.193	5	0.383	0.116	5.9	3.26			1.43	0.315	7.5	0.58	0.175	5.8	3.02		0.033698	0.343657	0.0122066	0.298142	0.0986244	0.0130128	0.504425	0.927865		0.0109747	0.332683	0.0350951	0.268742	0.0738617	0.00749074	0.38873	0.869201
1	2	10	0.27	2.1	0.21	5	0.34	0.12	4	1.6		BARI Gom-30	0.527	0.468	1.09	0.216	5	0.364	0.168	3.5	5.06			2.56	0.227	7.1	0.44	0.145	4.6	9.53333		0.0183818	0.11	0.00921352	0.258199	0.0698443	0.00416333	0.341565	1.20952		0.0173077	0.331729	0.0149108	0.406885	0.0286744	0.00718795	0.221108	2.34829
1	3	1	0.32	2.2	0.19	5	0.65	0.15	4	0.7		BARI Gom-31	0.283	0.487	1.572	0.194	4.66667	0.289	0.136	5	2.36			6.36	0.323	6.7	1.57	0.189	5.6	3.71		0.0217588	0.248765	0.00520683	0.235702	0.0483149	0.006	0.298142	0.751473		0.0213983	0.982423	0.0185023	0.260342	0.159896	0.00566667	0.266667	1.45918
1	3	2	0.3	2.9	0.18	6	1.25	0.16	4	0.8		BARI Gom-32	0.3225	0.521	0.957143	0.198	5.66667	0.194286	0.167143	2.2	3.45			2.515	0.203	6.1	0.625	0.155	4.6	9.48889		0.020507	0.0368856	0.00663325	0.210819	0.0246748	0.00892143	0.374166	1.60217		0.00781025	0.751593	0.0154236	0.314466	0.0592781	0.00933928	0.305505	3.39077
1	3	3	0.36	1.6	0.16	5	1.15	0.15	3	1.4		BARI Gom-33	0.386667	0.508	1.98889	0.16	5.11111	0.505556	0.0988889	3.66667	4.64			2.625	0.205	6	0.608	0.137	5.1	4.7		0.0217945	0.250801	0.0116667	0.388889	0.0704373	0.00388889	0.333333	1.16716		0.011431	0.710057	0.00980363	0.210819	0.0478145	0.00422953	0.314466	1.33884
1	3	4	0.35	1.9	0.14	5	0.9	0.18	4	3.4
1	3	5	0.34	2.4	0.17	6	0.9	0.15	3	0.6
1	3	6	0.6	1.2	0.25	9	0.6	0.13	3	1.1
1	3	7	0.65	0.5	0.2	8	0.45	0.21	4	0.7
1	3	8	0.5	0.45	0.26	9	0.1	0.11	3	3.1
1	3	9	0.4	1	0.15	7	0.34	0.22	5	9.8
1	3	10	0.45	0.6	0.19	4	0.25	0.12	3	10.2
1	4	1	0.28	0.6	0.19	5	0.14	0.15	2	1
1	4	2	0.32	0.8	0.2	4	0.12	0.18	3	1.3
1	4	3	0.31	0.7	0.19	5	0.17	0.16	3	1.6
1	4	4	0.25	0.6	0.18	4	0.65	0.17	4	2.3
1	4	5	0.36	2.3	0.18	5	0.16	0.16	3	5.5
1	4	6	0.37	1.9	0.2	4	0.15	0.13	2	0.5
1	4	7	0.4	1.7	0.19	4	0.7	0.14	2	0.9
1	4	8	0.43	0.6	0.19	5	0.11	0.15	3	1.7
1	4	9	0.48	1.1	0.21	6	0.71	0.14	2	4.7
1	4	10	0.47	1.2	0.17	5	0.76	0.14	3	6.7
1	5	1	0.28	1.7	0.2	4	0.7	0.14	3	1.1
1	5	2	0.25	1.6	0.19	5	0.8	0.14	4	0.9
1	5	3	0.27	1.75	0.2	4	0.75	0.16	2	1.6
1	5	4	0.25	2.1	0.18	5	0.98	0.15	3	1.7
1	5	5	0.21	1.2	0.19	5	0.14	0.15	3	2.1
1	5	6	0.19	0.9	0.15	4	0.78	0.16	2	8.2
1	5	7	0.2	1.4	0.16	5	0.11	0.14	1	2.4
1	5	8	0.18	1.1	0.14	7	0.75	0.15	3	0.9
1	5	9	0.19	0.6	0.17	5	0.72	0.12	2	1.2
1	5	10	0.2	0.7	0.19	4	0.9	0.15	1	1.3
1	6	1	0.27	1.3	0.12	8	0.8	0.12	3	0.5
1	6	2	0.26	1.2	0.19	7	0.75	0.14	4	1.5
1	6	3	0.28	0.9	0.18	6	0.82	0.13	3	1.9
1	6	4	0.27	1.1	0.16	6	0.86	0.15	3	2.5
1	6	5	0.32	1.2	0.14	7	0.65	0.16	3	1.1
1	6	6	0.3	0.8	0.18	6	0.72	0.16	4	4.5
1	6	7	0.31	0.75	0.18	5	0.37	0.17	2	3.1
1	6	8	0.33	1.3	0.2	6	0.58	0.15	1	2.7
1	6	9	0.28	1.5	0.21	6	0.54	0.13	2	1.1
1	6	10	0.36	1.6	0.24	5	0.45	0.14	3	4
1	7	1	0.49	1	0.23	6	0.65	0.16	2	0.6
1	7	2	0.47	0.7	0.24	5	0.1	0.19	1	0.8
1	7	3	0.49	0.7	0.23	3	0.4	0.17	4	0.9
1	7	4	0.45	0.5	0.24	4	0.4	0.18	3	1
1	7	5	0.43	0.5	0.22	6	0.45	0.15	4	2.1
1	7	6	0.42	0.5	0.21	3	0.6	0.17	3	4.6
1	7	7		0.4	0.21		0.42	0.13	4	1.3
1	7	8								1.6
1	7	9								2.8
1	7	10								4.4
1	8	1	0.55	1.4	0.2	7	0.8	0.14	5	0.9
1	8	2	0.56	1	0.19	5	0.85	0.15	3	1.9
1	8	3	0.49	0.8	0.2	5	0.12	0.13	2	1.8
1	8	4	0.5	0.6	0.21	4	0.14	0.15	4	2
1	8	5	0.55	1.2	0.22	5	0.12	0.14	5	2.7
1	8	6	0.61	1	0.25	6	0.1	0.13	4	0.7
1	8	7	0.62	1.1	0.23	5	0.34	0.16	3	1.6
1	8	8	0.6	0.5	0.24	4	0.4	0.17	4	1.8
1	8	9	0.7	0.7	0.27	5	0.45	0.11	5	2.1
1	8	10	0.67	0.9	0.26	4	0.5	0.12	3	2
1	9	1	0.32	2.4	0.21	5	0.3	0.14	3	2.7
1	9	2	0.3	1.8	0.2	5	0.25	0.18	4	1.9
1	9	3	0.34	2.2	0.24	5	0.2	0.17	4	1.1
1	9	4	0.3	1.5	0.22	4	0.25	0.2	3	7.7
1	9	5	0.3	0.9	0.13	5	0.18	0.19	4	8.5
1	9	6	0.28	2	0.15	6	0.3	0.19	2	0.9
1	9	7	0.3	1.2	0.16	4	0.25	0.16	3	1.2
1	9	8	0.28	0.9	0.18	6	0.15	0.17	2	5.34
1	9	9	0.25	1.1	0.17	7	0.18	0.18	3	7
1	9	10	0.26	0.65	0.19	6	0.2	0.18	3	3.4
1	10	1	0.32	1.3	0.1	5	0.1	0.11	2	1.3
1	10	2	0.29	1.4	0.2	4	0.7	0.17	3	0.7
1	10	3	0.35	1.5	0.17	5	0.5	0.19	2	1.3
1	10	4	0.3	0.9	0.16	6	0.1	0.16	1	11.9
1	10	5	0.28	0.7	0.14	5	0.8	0.15	2	9.5
1	10	6	0.24	0.8	0.15	4	0.75	0.14	2	10.3
1	10	7	0.26	1.2	0.11	5	0.13	0.12	1	1
1	10	8	0.25	1.1	0.21	4	0.65	0.15	3	1.2
1	10	9	0.28	1.6	0.19	4	0.25	0.16	2	2.6
1	10	10	0.26	2.1	0.2	5	0.3	0.18	1	2.1
1	11	1	0.31	2.7	0.18	6	0.4	0.13	2	1.7
1	11	2	0.3	1.5	0.16	4	0.25	0.16	3	1.1
1	11	3	0.29	1.6	0.16	5	0.6	0.15	4	1.5
1	11	4	0.3	2.1	0.19	6	0.8	0.16	3	2.1
1	11	5	0.26	1.3	0.21	5	0.15	0.17	3	2.6
1	11	6	0.24	1.7	0.17	4	0.2	0.15	2	12
1	11	7	0.25	3.4	0.16	5	0.1	0.12	2	3.4
1	11	8	0.24	1.2	0.18	6	0.16	0.11	3	3
1	11	9	0.25	1.1	0.18	4	0.18	0.13	2	3.5
1	11	10	0.26	0.9	0.17	4	0.5	0.12	2	2
1	12	1	0.5	1.1	0.3	5	0.7	0.2	5	1
1	12	2	0.52	1.2	0.28	4	0.2	0.19	3	1.3
1	12	3	0.48	1.7	0.29	6	0.15	0.2	2	0.7
1	12	4	0.42	1.5	0.26	4	0.6	0.17	3	2.1
1	12	5	0.5	1.9	0.29	5	0.4	0.16	2	2.4
1	12	6	0.49	1.5	0.27	5	0.3	0.11	3	1.9
1	12	7	0.43	1.3	0.18	4	0.5	0.12	2	1.1
1	12	8	0.31	1.9	0.17	5	0.18	0.13	1	1.4
1	12	9	0.28	1.9	0.22	4	0.35	0.12	2	4.5
1	12	10	0.27	0.9	0.16	5	0.48	0.13	2	8.5
1	13	1	0.4	3.2	0.16	6	0.7	0.16	3	0.8
1	13	2	0.35	3.3	0.19	5	0.45	0.16	4	2.1
1	13	3	0.32	3.6	0.17	4	0.7	0.14	3	1.3
1	13	4	0.28	0.7	0.22	5	0.25	0.16	4	4.6
1	13	5	0.36	1.2	0.18	3	0.35	0.13	4	9.4
1	13	6	0.65	0.9	0.17	2	0.55	0.19	5	14
1	13	7	0.55	1.1	0.21	3	0.4	0.2	2	9.7
1	13	8	0.58	1.9	0.23	4	0.2	0.22	3	1.4
1	13	9	0.57	1.6	0.24	3	0.35	0.19	2	1.8
1	13	10	0.48	1.3	0.19	4	0.15	0.2	3	10
1	14	1	0.58	2.8	0.22	3	0.3	0.16	6	3.3
1	14	2	0.6	2.7	0.23	5	0.35	0.15	3	6.2
1	14	3	0.31	2.3	0.2	4	0.25	0.15	4	4.2
1	14	4	0.3	3.2	0.22	4	0.4	0.14	5	3.4
1	14	5	0.34	2.9	0.24	5	0.28	0.13	4	6.3
1	14	6	0.27	1.8	0.16	6	0.3	0.14	5	0.6
1	14	7	0.35	1.2	0.13	5	0.15	0.15	3	1.1
1	14	8	0.37	1.3	0.19	5	0.23	0.13	4	1.7
1	14	9	0.32	1.4	0.21	4	0.18	0.11	4	2.3
1	14	10	0.34	2.5	0.18	4	0.2	0.14	3	3.9
1	15	1	0.25	0.6	0.2	4	0.09	0.13	3	8
1	15	2	0.24	0.5	0.19	4	0.08	0.09	2	5.5
1	15	3	0.25	0.7	0.16	5	0.06	0.14	2	1.5
1	15	4	0.25	1.6	0.16	4	0.1	0.14	3	1
1	15	5	0.22	2.9	0.14	3	0.3	0.1	2	1.5
1	15	6	0.19	2.5	0.12	5	0.35	0.15	4	2.9
1	15	7	0.26	1.3	0.12	4	0.25	0.15	4	3.3
1	15	8	0.27	0.9	0.15	4	0.5	0.13	3	2.5
1	15	9	0.26	1	0.16	5	0.2	0.16	4	3.4
1	15	10	0.23	1.2	0.14	4	0.15	0.13	4	5
1	16	1	0.28	0.7	0.1	7	0.8	0.12	5	3.5
1	16	2	0.32	0.6	0.12	8	0.75	0.12	6	8.7
1	16	3	0.3	1	0.11	6	0.65	0.13	4	6.2
1	16	4	0.33	1.5	0.15	7	0.6	0.14	6	5.8
1	16	5	0.27	1.1	0.15	7	0.45	0.11	5	1.6
1	16	6	0.28	1.2	0.19	4	1	0.15	6	9
1	16	7	0.28	1.9	0.16	5	1.1	0.16	5	1.9
1	16	8	0.25	1	0.21	4	0.8	0.13	3	1.2
1	16	9	0.26	4.5	0.19	7	0.35	0.17	2	2.1
1	16	10	0.27	3.9	0.2	6	0.3	0.11	2	1.6
1	17	1	0.25	1.5	0.2	6	0.2	0.14	6	1.5
1	17	2	0.27	1.4	0.17	5	0.3	0.13	3	2.1
1	17	3	0.23	0.9	0.19	6	0.15	0.14	4	0.6
1	17	4	0.5	1.2	0.18	5	0.17	0.14	4	3.6
1	17	5	0.55	1.6	0.22	6	0.6	0.15	3	3.4
1	17	6	0.42	1	0.17	5	0.23	0.15	5	2.3
1	17	7	0.25	0.85	0.18	5	0.12	0.15	6	6.5
1	17	8	0.24	0.1	0.2	5	0.18	0.11	4	11.5
1	17	9	0.25	0.65	0.19	4	0.35	0.14	5	10
1	17	10	0.3	0.6	0.19	6	0.5	0.13	5	2.8
1	18	1	0.45	2	0.16	4	0.1	0.11	7	3.5
1	18	2	0.51	1.6	0.14	4	0.12	0.08	7	4
1	18	3	0.42	1.2	0.14	4	0.9	0.07	8	6.5
1	18	4	0.52	1.5	0.19	5	0.72	0.08	7	10
1	18	5	0.55	0.7	0.19	5	0.85	0.06	6	1.5
1	18	6	0.53	4.1	0.18	4	0.25	0.15	7	1.2
1	18	7	0.3	1.7	0.24	6	0.28	0.13	4	0.8
1	18	8	0.28	3.5	0.23	6	0.19	0.17	5	1.4
1	18	9	0.58	1.9	0.22	6	0.24	0.16	5	2.1
1	18	10	0.56	0.9	0.24	6	0.18	0.15	3	1.6
1	19	1	0.59	1.1	0.2	5	0.4	0.19	5	8
1	19	2	0.57	1	0.19	4	0.25	0.17	4	9.5
1	19	3	0.56	0.8	0.21	6	0.7	0.16	5	6.5
1	19	4	0.55	0.6	0.2	5	0.8	0.16	4	1.6
1	19	5	0.58	0.7	0.23	6	0.4	0.17	3	11.9
1	19	6	0.55	1.3	0.25	5	0.25	0.15	2	1.9
1	19	7	0.42	0.9	0.19	4	0.3	0.17	3	1.6
1	19	8	0.45	1.6	0.2	6	0.15	0.16	4	5.5
1	19	9	0.48	1.5	0.21	5	0.18	0.19	2	3.1
1	19	10	0.52	1.4	0.28	4	0.21	0.16	3	1
1	20	1	0.24	1.7	0.2	4	0.6	0.17	5	0.6
1	20	2	0.3	2.7	0.21	4	0.25	0.15	4	0.9
1	20	3	0.32	1.8	0.18	5	0.45	0.13	7	5
1	20	4	0.42	2	0.2	5	0.34	0.16	5	1.5
1	20	5	0.37	1.5	0.17	5	0.29	0.14	6	0.9
1	20	6	0.25	0.9	0.18	4	0.35	0.13	4	0.8
1	20	7	0.21	2.8	0.21	4	0.15	0.13	5	1.5
1	20	8	0.22	0.67	0.19	5	0.1	0.12	5	2.8
1	20	9	0.26	0.55	0.18	6	0.2	0.11	5	1.6
1	20	10	0.24	1.1	0.22		0.16	0.12	4	8
1	21	1	0.26	1.1	0.2	6	0.18	0.19	3	1.5
1	21	2	0.29	1	0.19	6	0.15	0.18	2	1
1	21	3	0.27	1	0.22	6	0.1	0.19	2	1.5
1	21	4	0.4	0.8	0.18	5	0.25	0.17	3	3.1
1	21	5	0.31	0.9	0.2	5	0.2	0.17	1	2.2
1	21	6	0.28	0.9		6	0.3	0.13		17.2
1	21	7	0.38	1			0.18	0.14		0.8
1	21	8	0.39							0.7
1	21	9								0.8
1	21	10								5.7
1	22	1	0.38	1.1	0.12	7	0.7	0.1	3	0.7
1	22	2	0.26	2.3	0.16	6	0.4	0.09	4	3.4
1	22	3	0.32	3.4	0.22	5	0.65	0.1	3	1.5
1	22	4	0.46	2.8	0.2	6	0.6	0.08	5	9.7
1	22	5	0.39	2.2	0.12	5	0.35	0.1	4	9.8
1	22	6	0.47	1.7	0.15	3	0.8	0.09	4	3.4
1	22	7	0.38	1.5	0.13	4	0.5	0.11	2	9.1
1	22	8	0.4	1.6	0.16	5	0.45	0.12	5	0.6
1	22	9	0.42	1.3	0.18	5	0.1	0.1	3	2.5
1	22	10	0.35	0.9	0.19	6	0.3	0.13	2	4.5
2	1	1	0.53	14	0.3	5	0.3	0.16	3	0.7
2	1	2	0.48	20	0.32	5	0.35	0.14	4	1.3
2	1	3	0.46	3.6	0.34	4	0.25	0.13	5	1.9
2	1	4	0.5	4.8	0.29	5	0.4	0.14	5	2.6
2	1	5	0.41	2.7	0.24	4	0.7	0.12	4	3.2
2	1	6	0.55	8	0.26	5	0.65	0.18	4	1.1
2	1	7	0.52	21	0.27	8	0.9	0.16	5	2.6
2	1	8	0.57	2.9	0.23	7	1.1	0.18	5	3
2	1	9	0.58	5.6	0.33	6	0.45	0.16	4	3.5
2	1	10	0.65	4.2	0.34	7	0.4	0.11	4	4.5
2	2	1	0.5	5.5	0.25	7	0.7	0.08	4	0.5
2	2	2	0.53	4.5	0.21	7	0.8	0.16	4	0.9
2	2	3	0.58	22	0.17	6	0.9	0.17	3	0.9
2	2	4	0.6	25	0.42	6	1.2	0.18	4	1.5
2	2	5	0.62	28	0.41	6	0.6	0.15	5	1
2	2	6	0.38	13	0.4	8	0.5	0.15	5	1.7
2	2	7	0.36	17	0.36	7	0.8	0.17	4	1
2	2	8	0.4	20	0.39	7	0.9	0.14	5	1.8
2	2	9	0.42	4.3	0.37	8	0.8	0.15	6	1.9
2	2	10	0.39	3.8	0.35	7	0.7	0.14	5	2
2	3	1	0.4	1.2	0.18	8	0.5	0.3	6	0.7
2	3	2	0.43	3.2	0.17	8	0.3	0.23	5	1.1			SAD(mm)		SADE/1cm	LSR
2	3	3	0.44	1.4	0.2	7	0.25	0.21	4	6.2			0.00205488		0.0919367	0.325168
2	3	4	0.48	0.7	0.15	8	0.35	0.2	4	10
2	3	5	0.46	4	0.16	6	0.55	0.19	4	0.56
2	3	6	0.51	3.1	0.18	7	0.6	0.25	5	2.4
2	3	7	0.5	3.4	0.34	8	0.45	0.16	6	0.5
2	3	8	0.45	2.1	0.33	6	0.5	0.18	5	1.9
2	3	9	0.48	18	0.32	9	0.6	0.16	5	2
2	3	10	0.47	8	0.3	8	0.7	0.13	4	1.8			SAD(mm)		SADE/1cm	LSR
2	4	1	0.46	3	0.21	8	0.3	0.12	5	10.5			0.00188608		0.0933209	0.205075
2	4	2	0.41	1.5	0.26	9	0.4	0.13	4	12.2
2	4	3	0.43	2.1	0.22	8	0.43	0.11	7	1.8
2	4	4	0.47	2.2	0.21	9	0.35	0.13	5	1.8
2	4	5	2.2	14.5	0.33	9	0.8	0.11	6	5.4
2	4	6	0.41	6.9	0.3	5	0.5	0.19	8	1.8
2	4	7	0.42	19.2	0.29	6	5.5	0.19	8	10
2	4	8	0.45	2.3	0.28	5	0.45	0.13	7	1.8
2	4	9	0.48	2.9	0.34	6	0.35	0.15	6	3.4
2	4	10	0.4	1.9	0.35	5	0.75	0.17	7	6.5
2	5	1	0.47	31	0.36	6	0.7	0.12	6	1.9
2	5	2	0.62	29	0.35	7	0.6	0.14	10	2.1
2	5	3	0.63	3.2	0.38	6	0.6	0.13	5	2.6
2	5	4	0.4	11	0.35	5	1.1	0.14	5	6.7
2	5	5	0.5	8.2	0.34	8	0.4	0.11	5	2
2	5	6	0.58	28.5	0.38	7	0.6	0.15	7	3.2
2	5	7	0.6	10.5	0.18	8	0.7	0.15	5	3
2	5	8	0.56	20.5	0.22	9	0.65	0.14	6	3.5
2	5	9	0.54	28	0.19	7	0.55	0.13	5	2.5
2	5	10	0.55	3.1	0.18	7	0.45	0.12	5	5.5
2	6	1	0.47	1.3	0.15	10	0.7	0.14	5	0.8
2	6	2	0.55	1.4	0.16	10	0.4	0.15	4	1.4
2	6	3	0.45	1.5	0.17	8	0.5	0.16	5	2.9
2	6	4	0.46	1.3	0.18	6	0.5	0.13	5	3.1
2	6	5	0.4	4.7	0.42	7	0.45	0.16	7	3.6
2	6	6	0.5	2	0.41	9	0.55	0.15	7	1.1
2	6	7	0.47	3.1	0.43	8	0.4	0.14	8	2.5
2	6	8	0.52	3.5	0.44	4	0.5	0.18	8	2.3
2	6	9	0.5	26	0.38	5	0.75	0.16	7	4.5
2	6	10	0.57	32	0.39	4	0.85	0.18	6
2	7	1	0.47	2.3	0.2	6	0.19	0.07	3	0.7
2	7	2	0.52	0.6	0.15	8	0.1	0.08	3	1.2
2	7	3	0.6	1	0.22	7	0.14	0.06	3	2
2	7	4	0.67	1.2	0.2	5	0.12	0.09	2	1.9
2	7	5	0.47	1.2	0.22	6	0.17	0.15	3	13
2	7	6	0.45	1.2	0.26	7	0.13	0.08	2	1.6
2	7	7	0.5	1.1	0.33	6	0.14	0.12	3
2	7	8	1.1	1.1	0.37		0.15	0.13
2	7	9
2	7	10
2	8	1	0.41	1.2	0.19	5	0.6	0.12	2	1.2
2	8	2	0.4	1.5	0.21	8	0.5	0.16	5	2.3
2	8	3	0.37	1.6	0.22	8	0.9	0.14	3	1.9
2	8	4	0.41	1.7	0.17	5	0.8	0.13	2	1.8
2	8	5	0.36	9.5	0.2	7	0.7	0.15	3	3
2	8	6	0.45	6	0.18	6	0.7	0.17	4	3.2
2	8	7	0.5	4	0.31	5	0.8	0.17	4	0.9
2	8	8	0.52	2.1	0.32	7	0.5	0.15	3	1.6
2	8	9	0.5	4	0.27	7	0.55	0.16	4	2.7
2	8	10	0.4	2.9	0.36	5	0.45	0.14	4	2.8
2	9	1	0.48	15.8	0.32	7	0.55	0.12	4	1.9
2	9	2	0.49	13.2	0.3	6	0.35	0.15	3	4
2	9	3	0.5	10.4	0.33	7	0.6	0.14	4	2.8
2	9	4	0.56	13	0.34	8	0.54	0.16	4	0.6
2	9	5	0.47	2.1	0.31	7	0.53	0.14	5	6.1
2	9	6	0.54	4	0.23	7	0.56	0.13	4	8.3
2	9	7	0.46	1.6	0.18	7	0.55	0.12	6	8.4
2	9	8	0.51	0.8	0.22	8	0.7	0.13	4
2	9	9	0.57	0.7	0.2	8	0.39	0.2	5
2	9	10	0.43	0.9	0.17	7	0.45	0.15	6
2	10	1	0.57	2.2	0.18	5	0.6	0.15	5	0.9
2	10	2	0.51	2	0.15	6	0.7	0.13	4	1.1
2	10	3	0.52	1.6	0.18	7	0.6	0.15	5	1.4
2	10	4	0.5	1.7	0.15	6	0.7	0.16	4	1.7
2	10	5	0.6	1.3	0.17	7	0.8	0.14	5	2.1
2	10	6	0.49	1.8	0.19	7	0.5	0.14	6	1.5
2	10	7	0.47	3.6	0.16	8	0.5	0.16	5	2.3
2	10	8	0.58	22	0.18	7	0.45	0.14	5	2.8
2	10	9	0.6	23	0.17	8	0.55	0.15	5	3.7
2	10	10	0.62	5	0.19	7	0.46	0.15	6	2.7
2	11	1	0.56	4.3	0.23	6	0.8	0.14	5	0.9
2	11	2	0.63	2.9	0.25	7	0.7	0.13	5	0.8
2	11	3	0.62	3.5	0.28	6	0.45	0.14	6	1.3
2	11	4	0.55	1.3	0.18	7	0.28	0.15	7	2.1
2	11	5	0.65	1.2	0.26	6	0.35	0.18	5	9.1
2	11	6	0.52	2.7	0.25	8	0.8	0.14	5	14.5
2	11	7	0.5	4	0.22	6	0.5	0.17	5	14
2	11	8	0.49	1.6	0.27	8	0.55	0.15	5
2	11	9	0.48	4.7	0.28	7	0.6	0.18	5
2	11	10	0.54	7.8	0.3	7	0.4	0.14	5
2	12	1	0.42	21	0.28	5	0.6	0.16	4	2.5
2	12	2	0.41	22	0.27	7	0.5	0.14	5	2
2	12	3	0.47	10	0.29	5	0.5	0.15	4	10
2	12	4	0.48	6.5	0.25	6	0.45	0.14	3	8
2	12	5	0.44	5.5	0.28	6	0.5	0.19	4	14.9
2	12	6	0.52	4.2	0.27	7	0.55	0.15	4	3.1
2	12	7	0.49	2.9	0.41	8	0.45	0.15	4	5
2	12	8	0.57	2.1	0.4	5	0.5	0.17	4	18.2
2	12	9	0.61	19	0.39	6	0.65	0.15	5
2	12	10	0.59	18	0.39	7	0.55	0.16	4
2	13	1	0.53	7.2	0.32	9	0.7	0.2	7	1.5
2	13	2	0.52	5.6	0.36	7	0.8	0.2	7	2
2	13	3	0.5	3.5	0.37	8	0.6	0.21	6	4
2	13	4	0.55	13	0.42	7	0.55	0.16	5	0.8
2	13	5	0.37	15	0.36	7	0.45	0.15	5	1.5
2	13	6	0.52	4.3	0.25	6	0.3	0.15	5	1.7
2	13	7	0.6	1.5	0.23	5	1.1	0.17	5	1.3
2	13	8	0.61	1.2	0.22	7	0.7	0.16	6	1.6
2	13	9	0.57	3.2	0.24	8	0.4	0.17	4	1.7
2	13	10	0.58	2.6	0.26	7	0.35	0.16	4
2	14	1	0.58	3	0.26	6	1.2	0.19	5	4.4
2	14	2	0.53	4	0.25	6	1.7	0.14	5	3.2
2	14	3	0.53	4.6	0.26	5	1	0.16	6	14.4
2	14	4	0.4	4.5	0.34	7	0.8	0.17	5	16
2	14	5	0.46	4.4	0.22	7	1.5	0.15	7	0.8
2	14	6	0.42	4.3	0.23	6	1.3	0.16	6	1.1
2	14	7	0.43	1.7	0.21	5	1.2	0.15	7	1.4
2	14	8	0.44	2.1	0.23	7	0.9	0.16	5	1.2
2	14	9	0.55	1.9	0.2	6	0.65	0.15	8	8.9
2	14	10	0.56	2.6	0.26	9	0.95	0.14	7
2	15	1	0.58	4.5	0.22	7	0.6	0.16	6	6.2
2	15	2	0.45	3.4	0.19	8	0.5	0.16	8	6.4
2	15	3	0.45	9.5	0.23	10	0.55	0.17	7	5.5
2	15	4	0.44	7.5	0.37	7	0.25	0.12	6	2.3
2	15	5	0.48	2.5	0.36	8	0.7	0.14	5	12
2	15	6	0.5	3.6	0.33	6	0.6	0.15	5	1.3
2	15	7		7.2	0.17	5	0.7	0.19	7	1.6
2	15	8		9.3	0.18	7	0.55	0.15	5	5.2
2	15	9		2.4	0.23	5	0.45	0.16	5	7.8
2	15	10		0.8	0.2	5	0.5	0.18	5	13.8
2	16	1	0.49	6	0.26	6	0.5	0.17	6	0.7
2	16	2	0.48	5	0.2	7	0.55	0.12	5	1.2
2	16	3	0.51	7	0.26	8	0.45	0.18	6	1.1
2	16	4	0.53	1.4	0.27	6	0.35	0.12	5	3.2
2	16	5	0.52	1.5	0.25	6	0.5	0.14	5
2	16	6	0.46	2.5		7	0.35	0.12	6
2	16	7	0.72	6.5			0.6		5
2	16	8	0.73	2.9
2	16	9	0.58
2	16	10	0.6
2	17	1	0.48	27	0.25	6	0.35	0.11	8	1
2	17	2	0.47	28	0.24	6	0.18	0.12	8	2.1
2	17	3	0.41	24	0.25	7	0.9	0.13	8	2.6
2	17	4	0.44	10.5	0.23	7	0.7	0.13	6	8.7
2	17	5	0.5	3.2	0.42	6	0.8	0.15	7	4.6
2	17	6	0.55	4.5	0.44	7	1	0.16	6	6.2
2	17	7	0.49	5.9	0.45	7	1.1	0.17	7	9.6
2	17	8	0.6	9.3	0.37	6	0.55	0.2	6	13.2
2	17	9	0.57	3.1	0.36	6	0.6	0.2	8	1.3
2	17	10	0.52	4.6	0.35	7	0.7	0.18	8	1.7
2	18	1	0.52	0.5	0.2	8	0.8	0.22	7	0.9
2	18	2	0.5	0.7	0.18	7	0.5	0.13	7	1.3
2	18	3	0.52	0.8	0.21	8	0.5	0.17	8	1.7
2	18	4	0.52	0.8	0.19	8	0.5	0.16	5	2.6
2	18	5	0.55	0.7	0.4	7	0.4	0.18	4	10.4
2	18	6	0.51	0.6	0.42	9	1.1	0.16	6	2.2
2	18	7	0.5	3.5	0.44	7	0.6	0.18	6	1.3
2	18	8	0.56	1.8	0.45	6	0.7	0.19	5	2.8
2	18	9	0.58	2.3	0.32	7	0.35	0.17	5	3.6
2	18	10	0.6	2.6	0.34	8	0.35	0.19	5	3.4
2	19	1	0.41	2.5	0.25	7	0.5	0.17	4	0.7
2	19	2	0.42	3.6	0.21	6	0.35	0.12	5	14.5
2	19	3	0.52	2.5	0.26	8	0.45	0.16	4	12
2	19	4	0.51	1.5	0.31	7	0.5	0.13	5	6
2	19	5	0.55	1.3	0.24	5	0.6	0.13	6	8
2	19	6	0.38	3.5	0.26	9	0.5	0.12	5	16
2	19	7	0.44	3.6	0.23	6	0.45	0.17	4
2	19	8	0.49	3.9	0.16	7	0.3	0.13	4
2	19	9	0.46	2.1	0.17	7	0.4	0.14	5
2	19	10	0.5	1.1	0.18	9	0.35	0.18	4
2	20	1	0.4	4.7	0.26	6	1.1	0.17	6	0.8
2	20	2	0.45	5.7	0.39	6	0.9	0.2	6	0.6
2	20	3	0.41	4.5	0.38	7	1.5	0.18	6	0.9
2	20	4	0.64	6.2	0.35	6	2.6	0.2	5	5
2	20	5	0.52	9.5	0.36	7	1.3	0.19	6	15
2	20	6	0.51	2.5	0.35	8	1.9	0.21	7	0.9
2	20	7	0.46	3.1	0.33	6	2.1	0.21	4	1.5
2	20	8	0.48	12.7	0.34	7	1.6	0.16	6	2.8
2	20	9	0.49	8.5	0.25	8	1.4	0.2	5	1.6
2	20	10	0.51	6.2	0.22	6	1.3	0.17	5	8
2	21	1	0.52	1.5	0.21	8	0.45	0.19	6	5.6
2	21	2	0.51	1.9	0.31	6	1	0.14	5	11.1
2	21	3	0.56	1.6	0.23	7	0.5	0.21	4	18.8
2	21	4	0.5	4.5	0.19	5	0.7	0.16	3	31.7
2	21	5	0.53	7.8	0.25	5	0.5	0.13	4	0.8
2	21	6	0.52	4.7	0.15	6	0.45	0.14	5	2.1
2	21	7	0.5	0.7	0.18	5	0.75	0.13	5	2.6
2	21	8	0.55	0.8	0.17	7	0.65	0.15	6	2.3
2	21	9	0.54	0.8	0.18	6	0.45	0.18	4	10.4
2	21	10	0.48	0.85	0.16	6	0.8	0.12	4
2	22	1	0.55	1.5	0.19	6	0.7	0.16	5	3.2
2	22	2	0.46	1.6	0.22	6	0.4	0.13	4	2.9
2	22	3	0.5	2.1	0.25	5	0.55	0.15	5	3.6
2	22	4	0.51	2.2	0.24	6	0.45	0.12	6	5.2
2	22	5	0.55	2	0.23	7	0.43	0.15	7	3.4
2	22	6	0.46	1.6	0.18	6	0.8	0.14	5	3.6
2	22	7	0.5	4.7	0.22	7	0.6	0.13	6	4.3
2	22	8	0.51	8.3	0.19	5	0.75	0.13	4	15
2	22	9	0.56	1.4	0.17	6	0.6	0.14	5	1.1	PADE/1cm
2	22	10	0.57	1.6	0.2	6	0.55	0.13	6	3.5	0.0821982
			MAD(mm)	PAL(cm)	PAD(mm)	PADE/1cm	SAL(cm)	SAD(mm)	SADE/1cm	LSR
			0.00734894	0.273274	0.00367932	0.070712	0.0193764	0.00141349	0.078772	0.189486
											PADE/1cm
											0.0793339
