# Supplementary material for: PEG-Induced Osmotic Stress Alters Root Morphology and Root Hair Traits in Wheat Genotypes
Source: Plants (Basel). 2021 May 21;10(6):1042. doi: 10.3390/plants10061042 (PMC8224394; doi:10.3390/plants10061042)
Supplement: Supplementary file 1 [file plants-10-01042-s001.zip › plants-1208959-supplementary/Supplementary data file 2-Plants.xlsx]

## Sheet: Sheet1
trt	var	rep	DRHMA	DRHSA	DRHPA	RHLPA		Treatment	Control			DRHMA										10% PEG						Control					10% PEG
1	1	1	7	5	6	150									DRHSA			DRHPA			RHLPA
1	1	2	8	6	6	200						Control	10% PEG		Control	10% PEG		Control	10% PEG		Control	10% PEG						DRHMA	DRHSA	DRHPA	RHLPA		DRHMA	DRHSA	DRHPA	RHLPA
1	1	3	9	7	5	170		1	Durum		Durum	9	7.4	Durum	7.2	7	Durum	6	9.2	Durum	200	486						0.707107	0.860233	0.316228	19.2354		1.28841	0.707107	0.583095	58.7026
1	1	4	10	8	6	260		2	BARI Gom-19		BARI Gom-19	5.4	6.6	BARI Gom-19	7.4	9.6	BARI Gom-19	6.4	10.2	BARI Gom-19	590	568						0.4	1.02956	0.509902	43.0116		1.63095	0.927362	0.583095	48.4149
1	1	5	11	10	7	220		3	BARI Gom-20		BARI Gom-20	7.2	8	BARI Gom-20	8.4	9.8	BARI Gom-20	5.2	8.8	BARI Gom-20	236	644						0.374166	0.927362	0.374166	36.6879		0.707107	0.860233	0.374166	96.5712
1	2	1	4	8	5	650		4	Sonalika		Sonalika	5.4	9.2	Sonalika	5.6	9	Sonalika	5.8	7.8	Sonalika	232	344						0.509902	0.509902	0.374166	15.9374		0.489898	0.894427	0.583095	31.8748
1	2	2	5	11	6	600		5	Kanchan		Kanchan	7.8	7.6	Kanchan	5.2	9.6	Kanchan	8.8	9.8	Kanchan	288	576						1.15758	0.374166	1.06771	24.3721		0.927362	0.509902	0.8	18.0555
1	2	3	6	5	7	450		6	Sonora-64		Sonora-64	5.8	8	Sonora-64	6	10	Sonora-64	7.2	8.2	Sonora-64	386	710						0.8	0.707107	0.583095	27.313		0.707107	0.707107	0.860233	59.6657
1	2	4	6	6	8	550		7	Kalaysona		Kalaysona	6.6	6.4	Kalaysona	3.33333	8	Kalaysona	8.4	9.8	Kalaysona	268	424						0.509902	0.333333	0.244949	5.83095		0.4	0.816497	1.8	25.02
1	2	5	6	7	6	700		8	Triticale		Triticale	4.2	9.2	Triticale	4.25	5.2	Triticale	5	6.6	Triticale	356	396						0.2	0.946485	0.707107	23.7908		0.663325	0.860233	1.63095	35.5809
1	3	1	6	8	5	320		9	Kheri		Kheri	6	11.6	Kheri	10.4	8.8	Kheri	6	9.6	Kheri	568	386						0.707107	0.509902	0.316228	92.1629		0.509902	1.15758	0.927362	58.2752
1	3	2	8	7	4	300		10	BARI Gom-21		BARI Gom-21	7.2	10.6	BARI Gom-21	4.8	8.2	BARI Gom-21	4.2	11.4	BARI Gom-21	384	468						0.860233	0.374166	0.583095	44.8999		0.678233	0.489898	0.509902	47.1593
1	3	3	7	6	6	250		11	BARI Gom-22		BARI Gom-22	5.2	6.8	BARI Gom-22	7	7.2	BARI Gom-22	9.2	10.2	BARI Gom-22	552	458						0.583095	0.707107	0.583095	66.7383		0.663325	0.374166	0.734847	30.5614
1	3	4	8	11	6	120		12	BARI Gom-23		BARI Gom-23	7	11	BARI Gom-23	4.4	9.6	BARI Gom-23	9.6	9	BARI Gom-23	470	546						0.707107	0.509902	0.678233	41.7133		0.707107	0.927362	0.632456	17.2047
1	3	5	7	10	5	190		13	BARI Gom-24		BARI Gom-24	6.4	7.8	BARI Gom-24	8.4	7.2	BARI Gom-24	7.2	9	BARI Gom-24	700	550						1.02956	1.02956	0.374166	77.9102		0.583095	0.860233	0.707107	30
1	4	1	5	6	5	240		14	BARI Gom-25		BARI Gom-25	11	10.8	BARI Gom-25	8.6	10.2	BARI Gom-25	9.2	10.6	BARI Gom-25	504	532						0.707107	1.02956	0.374166	29.2575		1.15758	1.0198	0.748331	43.7493
1	4	2	6	4	6	270		15	BARI Gom-26		BARI Gom-26	6.6	7	BARI Gom-26	7.8	10	BARI Gom-26	8.4	7.6	BARI Gom-26	424	406						0.927362	0.860233	0.927362	25.02		0.707107	0.707107	0.509902	34.1467
1	4	3	7	6	7	260		16	BARI Gom-27		BARI Gom-27	4.75	7	BARI Gom-27	8.2	7.2	BARI Gom-27	5.6	6.2	BARI Gom-27	202	398						0.478714	0.860233	0.4	17.72		0.83666	0.663325	0.374166	43.1741
1	4	4	5	7	6	200		17	BARI Gom-28		BARI Gom-28	10.8	6.4	BARI Gom-28	7.6	8.2	BARI Gom-28	8.4	10.6	BARI Gom-28	400	522						0.374166	0.748331	0.509902	17.0294		1.2083	0.374166	0.509902	33.2265
1	4	5	4	5	5	190		18	BARI Gom-29		BARI Gom-29	3.75	7	BARI Gom-29	7.4	7.4	BARI Gom-29	6	8.8	BARI Gom-29	474	412						0.25	0.509902	0.547723	56.356		0.707107	0.927362	0.860233	21.3073
1	5	1	5	5	5	300		19	BARI Gom-30		BARI Gom-30	6	7.2	BARI Gom-30	8.4	8.4	BARI Gom-30	6.4	8.6	BARI Gom-30	416	462						0.707107	0.927362	0.509902	48.0208		0.860233	1.02956	1.07703	53.7959
1	5	2	6	6	10	360		20	BARI Gom-31		BARI Gom-31	6.6	6.8	BARI Gom-31	5.2	8.6	BARI Gom-31	6.6	9.2	BARI Gom-31	318	644						0.927362	0.2	0.509902	32.9242		0.860233	0.509902	0.860233	47.8121
1	5	3	7	4	11	310		21	BARI Gom-32		BARI Gom-32	5.2	7.6	BARI Gom-32	7	8	BARI Gom-32	10.6	11	BARI Gom-32	658	518						0.583095	1.14018	0.927362	38.3927		1.07703	0.707107	0.447214	27.2764
1	5	4	10	6	8	250		22	BARI Gom-33		BARI Gom-33	6.8	10	BARI Gom-33	4.8	7.8	BARI Gom-33	5.2	9	BARI Gom-33	624	630						0.860233	0.374166	0.374166	66.5282		0.707107	1.06771	0.707107	60.663
1	5	5	11	5	10	220
1	6	1	8	7	6	450
1	6	2	7	8	6	400
1	6	3	4	4	8	300
1	6	4	4	5	9	350
1	6	5	6	6	7	430
1	7	1	5	3	9	280
1	7	2	7	3	9	270
1	7	3	8	4	8	280
1	7	4	7		8	260
1	7	5	6		8	250
1	8	1	5	3	5	300
1	8	2	4	4	4	310
1	8	3	4	7	3	420
1	8	4	4	3	6	350
1	8	5	4		7	400
1	9	1	4	9	6	900
1	9	2	6	10	7	480
1	9	3	7	12	6	510
1	9	4	5	10	6	600
1	9	5	8	11	5	350
1	10	1	10	4	3	500
1	10	2	8	5	4	300
1	10	3	7	6	5	260
1	10	4	6	5	3	420
1	10	5	5	4	6	440
1	11	1	4	6	10	350
1	11	2	4	8	8	500
1	11	3	5	7	8	600
1	11	4	6	5	9	760
1	11	5	7	9	11	550
1	12	1	8	3	8	580
1	12	2	9	4	9	400
1	12	3	7	5	10	500
1	12	4	6	6	9	350
1	12	5	5	4	12	520
1	13	1	10	9	7	760
1	13	2	7	12	8	490
1	13	3	6	6	7	960
1	13	4	5	8	6	640
1	13	5	4	7	8	650
1	14	1	9	5	8	480
1	14	2	10	8	9	520
1	14	3	11	11	10	420
1	14	4	12	9	10	600
1	14	5	13	10	9	500
1	15	1	5	7	11	350
1	15	2	10	11	8	450
1	15	3	7	8	7	400
1	15	4	6	6	10	420
1	15	5	5	7	6	500
1	16	1	4	11	5	150
1	16	2	4	9	6	180
1	16	3	5	8	7	200
1	16	4	6	6	5	250
1	16	5		7	5	230
1	17	1	10	6	8	350
1	17	2	11	8	9	380
1	17	3	10	10	10	400
1	17	4	11	6	7	450
1	17	5	12	8	8	420
1	18	1	4	6	6	500
1	18	2	3	7	8	550
1	18	3	4	9	5	400
1	18	4	4	8	5	300
1	18	5		7	6	620
1	19	1	8	7	5	400
1	19	2	7	6	6	390
1	19	3	4	8	7	600
1	19	4	5	10	6	320
1	19	5	6	11	8	370
1	20	1	5	6	7	260
1	20	2	10	5	8	240
1	20	3	7	5	5	390
1	20	4	6	5	6	300
1	20	5	5	5	7	400
1	21	1	4	7	9	700
1	21	2	4	9	8	670
1	21	3	5	10	11	650
1	21	4	6	4	12	520
1	21	5	7	5	13	750
1	22	1	6	4	4	520
1	22	2	5	4	6	600
1	22	3	10	5	5	750
1	22	4	7	5	5	450
1	22	5	6	6	6	800
2	1	1	5	5	8	490
2	1	2	4	7	9	470
2	1	3	8	8	11	420
2	1	4	9	9	8	700
2	1	5	11	6	10	350
2	2	1	3	11	12	580
2	2	2	10	12	9	600
2	2	3	4	8	10	700
2	2	4	5	10	11	560
2	2	5	11	7	9	400
2	3	1	6	7	10	850
2	3	2	7	10	8	900
2	3	3	10	9	9	460
2	3	4	8	12	8	450
2	3	5	9	11	9	560
2	4	1	11	12	7	250
2	4	2	8	8	7	350
2	4	3	9	7	10	340
2	4	4	9	8	8	450
2	4	5	9	10	7	330
2	5	1	6	9	8	600
2	5	2	5	10	12	520
2	5	3	10	11	11	590
2	5	4	9	8	10	620						prirhl
2	5	5	8	10	8	550						12.7108
2	6	1	8	9	9	850						prirhl
2	6	2	10	8	6	810						16.4985
2	6	3	9	10	8	550
2	6	4	6	12	11	750
2	6	5	7	11	7	590
2	7	1	7	6	5	400
2	7	2	7	10	6	350
2	7	3	5	8	14	420
2	7	4	6	8	12	450
2	7	5	7		12	500
2	8	1	10	5	5	350
2	8	2	9	8	3	300
2	8	3	7	4	4	450
2	8	4	11	3	11	500
2	8	5	9	6	10	380
2	9	1	11	8	12	450
2	9	2	12	6	11	500
2	9	3	13	7	8	480
2	9	4	10	11	10	200
2	9	5	12	12	7	300
2	10	1	9	10	10	350
2	10	2	10	8	11	390
2	10	3	13	7	12	600
2	10	4	10	8	13	450
2	10	5	11	8	11	550
2	11	1	6	8	9	400
2	11	2	7	7	10	440
2	11	3	9	8	10	570
2	11	4	5	7	13	410
2	11	5	7	6	9	470
2	12	1	9	8	10	600
2	12	2	11	9	10	550
2	12	3	12	13	10	500
2	12	4	13	8	7	520
2	12	5	10	10	8	560
2	13	1	6	10	11	560
2	13	2	9	7	7	470
2	13	3	8	8	9	580
2	13	4	7	6	10	500
2	13	5	9	5	8	640
2	14	1	12	14	12	450
2	14	2	14	8	11	520
2	14	3	11	9	12	510
2	14	4	10	10	10	700
2	14	5	7	10	8	480
2	15	1	7	12	6	350
2	15	2	8	10	8	500
2	15	3	6	8	7	310
2	15	4	9	9	9	450
2	15	5	5	11	8	420
2	16	1	7	5	6	300
2	16	2	6	7	7	290
2	16	3	5	8	5	500
2	16	4	10	7	7	440
2	16	5	7	9	6	460
2	17	1	6	8	9	520
2	17	2	5	8	10	540
2	17	3	4	9	11	400
2	17	4	6	9	12	600
2	17	5	11	7	11	550
2	18	1	9	6	7	420
2	18	2	5	7	9	350
2	18	3	6	5	8	390
2	18	4	8	9	8	480
2	18	5	7	10	12	420
2	19	1	5	9	12	650
2	19	2	10	8	10	510
2	19	3	6	12	6	350
2	19	4	8	6	7	400
2	19	5	7	7	8	400
2	20	1	10	8	10	620
2	20	2	6	9	9	500
2	20	3	6	10	8	650
2	20	4	5	7	12	650
2	20	5	7	9	7	800
2	21	1	7	7	10	600
2	21	2	9	8	10	480
2	21	3	6	10	12	450
2	21	4	5	6	11	560
2	21	5	11	9	12	500
2	22	1	8	6	8	500
2	22	2	9	5	9	580
2	22	3	10	8	10	820
2	22	4	11	9	7	720
2	22	5	12	11	11	530
			marhde	secrhde	prirhde	prirhl	marhde
			0.16607	0.156784	0.157857	10.7631	0.227098	secrhde	prirhde
							marhde	0.195172	0.203324
							0.218841	secrhde	prirhde
								0.220221	0.197261
